# Supplementary material for: Reactogenicity of BNT162b2 mRNA COVID-19 Vaccine in a Young Working Age Population: A Survey among Medical School Residents, within a Mass Vaccination Campaign, in a Regional Reference Teaching Hospital in Italy
Source: Vaccines (Basel). 2021 Nov 3;9(11):1269. doi: 10.3390/vaccines9111269 (PMC8625320; doi:10.3390/vaccines9111269)
Supplement: Supplementary file 1 [file vaccines-09-01269-s001.zip]

Archive with 2 entries (2 files):
- Survey/limesurvey.EN.def.pdf
- Survey/limesurvey.pdf
